# Supplementary material for: High-Level Production of scFv-Fc Antibody Using an Artificial Promoter System with Transcriptional Positive Feedback Loop of Transactivator in CHO Cells
Source: Cells. 2023 Nov 16;12(22):2638. doi: 10.3390/cells12222638 (PMC10670205; doi:10.3390/cells12222638)
Supplement: Supplementary file 1 [file cells-12-02638-s001.zip]

Archive with 1 entries (1 files):
- cells-2694565-supplementary.pdf
